# Supplementary material for: Develop a circular RNA–related regulatory network associated with prognosis of gastric cancer
Source: Cancer Med. 2020 Sep 9;9(22):8589–99. doi: 10.1002/cam4.3035 (PMC7666747; doi:10.1002/cam4.3035)
Supplement: Supplementary file 6 — Supplementary Material [file CAM4-9-8589-s006.xlsx]

## Sheet: deg_circ_mi_m_last
GeneSymbol	Gene_status	CircRNA	CircRNA_status	MirRNA
ADAM12	up	hsa_circ_0001013	up	hsa-miR-198
ADAMTS18	up	hsa_circ_0006089	up	hsa-miR-646
ADAMTS18	up	hsa_circ_0006089	up	hsa-miR-646
ADGRG2	down	hsa_circ_0074854	down	hsa-miR-1283
ADGRG2	down	hsa_circ_0074854	down	hsa-miR-1283
ADGRG2	down	hsa_circ_0074854	down	hsa-miR-1283
ADGRG2	down	hsa_circ_0074854	down	hsa-miR-1283
AHNAK	down	hsa_circ_0018004	down	hsa-miR-767-5p
AMER2	down	hsa_circ_0048607	down	hsa-miR-553
AMER2	down	hsa_circ_0005699	down	hsa-miR-553
ANLN	up	hsa_circ_0034398	up	hsa-miR-1253
ANLN	up	hsa_circ_0034398	up	hsa-miR-1253
ARGFX	up	hsa_circ_0001013	up	hsa-miR-661
ARHGAP39	up	hsa_circ_0034398	up	hsa-miR-1253
ARL4D	down	hsa_circ_0013048	down	hsa-miR-622
AUNIP	up	hsa_circ_0002019	up	hsa-miR-1224-3p
BIRC5	up	hsa_circ_0006089	up	hsa-miR-646
BIRC5	up	hsa_circ_0006089	up	hsa-miR-646
BIRC5	up	hsa_circ_0006089	up	hsa-miR-646
BTG2	down	hsa_circ_0003763	down	hsa-miR-646
C11orf86	down	hsa_circ_0001721	down	hsa-miR-198
C3orf70	down	hsa_circ_0005699	down	hsa-miR-576-3p
C3orf70	down	hsa_circ_0005699	down	hsa-miR-626
CABP5	up	hsa_circ_0007613	up	hsa-miR-490-5p
CADPS	up	hsa_circ_0002019	up	hsa-miR-1184
CADPS	up	hsa_circ_0052001	up	hsa-miR-1184
CADPS	up	hsa_circ_0002019	up	hsa-miR-1184
CADPS	up	hsa_circ_0002019	up	hsa-miR-1184
CADPS	up	hsa_circ_0052001	up	hsa-miR-1184
CADPS	up	hsa_circ_0052001	up	hsa-miR-1184
CAMK2G	down	hsa_circ_0048607	down	hsa-miR-543
CAMK2G	down	hsa_circ_0048607	down	hsa-miR-543
CAMK2G	down	hsa_circ_0048607	down	hsa-miR-543
CAMK2G	down	hsa_circ_0048607	down	hsa-miR-543
CCNE1	up	hsa_circ_0006089	up	hsa-miR-646
CCNE1	up	hsa_circ_0006089	up	hsa-miR-646
CCNE1	up	hsa_circ_0006089	up	hsa-miR-646
CDH11	up	hsa_circ_0001013	up	hsa-miR-198
CDK6	up	hsa_circ_0006089	up	hsa-miR-646
CDK6	up	hsa_circ_0001013	up	hsa-miR-198
CDK6	up	hsa_circ_0001013	up	hsa-miR-198
CDK6	up	hsa_circ_0001013	up	hsa-miR-198
CDK6	up	hsa_circ_0006089	up	hsa-miR-646
CDK6	up	hsa_circ_0001013	up	hsa-miR-198
CDK6	up	hsa_circ_0001013	up	hsa-miR-198
CDK6	up	hsa_circ_0001013	up	hsa-miR-198
CDKN1A	down	hsa_circ_0001721	down	hsa-miR-198
CDKN1A	down	hsa_circ_0001721	down	hsa-miR-198
CDKN1A	down	hsa_circ_0001721	down	hsa-miR-198
CDKN1A	down	hsa_circ_0001721	down	hsa-miR-198
CDKN1A	down	hsa_circ_0001721	down	hsa-miR-198
CDKN1A	down	hsa_circ_0001721	down	hsa-miR-198
CDKN1A	down	hsa_circ_0001721	down	hsa-miR-198
CDKN1A	down	hsa_circ_0001721	down	hsa-miR-198
CELF2	down	hsa_circ_0074854	down	hsa-miR-1283
CELF2	down	hsa_circ_0074854	down	hsa-miR-1283
CELF2	down	hsa_circ_0074854	down	hsa-miR-1283
CELF2	down	hsa_circ_0074854	down	hsa-miR-1283
CELF2	down	hsa_circ_0074854	down	hsa-miR-1283
CELF2	down	hsa_circ_0074854	down	hsa-miR-1283
CFAP65	up	hsa_circ_0006089	up	hsa-miR-1286
CHAC1	down	hsa_circ_0003763	down	hsa-miR-646
CHAC1	down	hsa_circ_0003763	down	hsa-miR-646
CHEK1	up	hsa_circ_0001013	up	hsa-miR-661
CLCN4	up	hsa_circ_0006089	up	hsa-miR-507
CLCN4	up	hsa_circ_0006089	up	hsa-miR-507
COL7A1	up	hsa_circ_0006089	up	hsa-miR-646
CSMD1	up	hsa_circ_0006089	up	hsa-miR-507
CSMD1	up	hsa_circ_0006089	up	hsa-miR-507
DDR2	down	hsa_circ_0007991	down	hsa-miR-492
DDR2	down	hsa_circ_0007991	down	hsa-miR-492
DIXDC1	down	hsa_circ_0018004	down	hsa-miR-767-5p
DIXDC1	down	hsa_circ_0018004	down	hsa-miR-767-5p
DKC1	up	hsa_circ_0006089	up	hsa-miR-646
EIF4E3	down	hsa_circ_0001721	down	hsa-miR-198
EIF4E3	down	hsa_circ_0001721	down	hsa-miR-198
EIF4E3	down	hsa_circ_0001721	down	hsa-miR-198
EIF4E3	down	hsa_circ_0001721	down	hsa-miR-198
EIF4E3	down	hsa_circ_0001721	down	hsa-miR-198
ELF5	up	hsa_circ_0006089	up	hsa-miR-657
ELF5	up	hsa_circ_0006089	up	hsa-miR-657
ELF5	up	hsa_circ_0006089	up	hsa-miR-657
ELF5	up	hsa_circ_0006089	up	hsa-miR-657
ELF5	up	hsa_circ_0006089	up	hsa-miR-657
ENDOU	down	hsa_circ_0001721	down	hsa-miR-198
ENDOU	down	hsa_circ_0001721	down	hsa-miR-198
ENDOU	down	hsa_circ_0001721	down	hsa-miR-198
EPHA4	down	hsa_circ_0048607	down	hsa-miR-543
EPHA7	down	hsa_circ_0005699	down	hsa-miR-636
ESM1	up	hsa_circ_0002019	up	hsa-miR-1224-3p
ESM1	up	hsa_circ_0002019	up	hsa-miR-1224-3p
ESRRG	down	hsa_circ_0013048	down	hsa-miR-622
ESRRG	down	hsa_circ_0013048	down	hsa-miR-622
ESRRG	down	hsa_circ_0013048	down	hsa-miR-622
ESRRG	down	hsa_circ_0013048	down	hsa-miR-622
ESRRG	down	hsa_circ_0013048	down	hsa-miR-622
ESRRG	down	hsa_circ_0013048	down	hsa-miR-622
ESRRG	down	hsa_circ_0013048	down	hsa-miR-622
ESRRG	down	hsa_circ_0013048	down	hsa-miR-622
F2RL2	up	hsa_circ_0001013	up	hsa-miR-661
F2RL2	up	hsa_circ_0001013	up	hsa-miR-661
FAM131B	up	hsa_circ_0052001	up	hsa-miR-1184
FAM131B	up	hsa_circ_0002019	up	hsa-miR-1184
FANCI	up	hsa_circ_0006089	up	hsa-miR-1286
FANCI	up	hsa_circ_0006089	up	hsa-miR-1286
FANCI	up	hsa_circ_0006089	up	hsa-miR-1286
FANCI	up	hsa_circ_0006089	up	hsa-miR-1286
FBLN1	down	hsa_circ_0001721	down	hsa-miR-198
FBLN1	down	hsa_circ_0001721	down	hsa-miR-198
FLNC	down	hsa_circ_0003763	down	hsa-miR-646
FLNC	down	hsa_circ_0003763	down	hsa-miR-646
FLRT1	down	hsa_circ_0067934	down	hsa-miR-1324
FOXP2	down	hsa_circ_0003763	down	hsa-miR-646
GABRA2	up	hsa_circ_0007613	up	hsa-miR-127-5p
GABRA2	up	hsa_circ_0007613	up	hsa-miR-127-5p
GABRA2	up	hsa_circ_0007613	up	hsa-miR-127-5p
GABRA2	up	hsa_circ_0007613	up	hsa-miR-127-5p
GAL3ST3	down	hsa_circ_0001721	down	hsa-miR-198
GDPD2	down	hsa_circ_0003763	down	hsa-miR-646
GDPD2	down	hsa_circ_0003763	down	hsa-miR-646
GDPD2	down	hsa_circ_0003763	down	hsa-miR-646
GDPD2	down	hsa_circ_0003763	down	hsa-miR-646
GDPD5	up	hsa_circ_0006089	up	hsa-miR-1286
GDPD5	up	hsa_circ_0006089	up	hsa-miR-1286
GNG7	down	hsa_circ_0007991	down	hsa-miR-492
GPM6B	down	hsa_circ_0003763	down	hsa-miR-646
GRIK2	down	hsa_circ_0048607	down	hsa-miR-543
GRIK2	down	hsa_circ_0048607	down	hsa-miR-543
GRIK2	down	hsa_circ_0048607	down	hsa-miR-543
GRIN2A	down	hsa_circ_0067934	down	hsa-miR-1324
GRIN2A	down	hsa_circ_0048607	down	hsa-miR-543
GRIN2A	down	hsa_circ_0067934	down	hsa-miR-1324
GRIN2A	down	hsa_circ_0067934	down	hsa-miR-1324
GRIN2A	down	hsa_circ_0048607	down	hsa-miR-543
GRIN2A	down	hsa_circ_0067934	down	hsa-miR-1324
GRIN2A	down	hsa_circ_0048607	down	hsa-miR-543
GRIN2B	up	hsa_circ_0002019	up	hsa-miR-1224-3p
GRIN2B	up	hsa_circ_0002019	up	hsa-miR-1224-3p
HCN1	down	hsa_circ_0005699	down	hsa-miR-626
HMGA2	up	hsa_circ_0007613	up	hsa-miR-490-5p
HMGA2	up	hsa_circ_0002019	up	hsa-miR-1224-3p
HMGA2	up	hsa_circ_0007613	up	hsa-miR-490-5p
HOXC8	up	hsa_circ_0006089	up	hsa-miR-657
IGF2	up	hsa_circ_0002019	up	hsa-miR-1224-3p
IGF2	up	hsa_circ_0002019	up	hsa-miR-1224-3p
IGF2BP2	up	hsa_circ_0001013	up	hsa-miR-661
IL36RN	down	hsa_circ_0003763	down	hsa-miR-646
IL36RN	down	hsa_circ_0003763	down	hsa-miR-646
IL36RN	down	hsa_circ_0003763	down	hsa-miR-646
IL36RN	down	hsa_circ_0003763	down	hsa-miR-646
INHBE	up	hsa_circ_0001013	up	hsa-miR-661
ITGA11	up	hsa_circ_0002019	up	hsa-miR-1257
JPH1	up	hsa_circ_0002019	up	hsa-miR-1257
KCNN3	down	hsa_circ_0013048	down	hsa-miR-622
KCNN3	down	hsa_circ_0013048	down	hsa-miR-622
KCNN3	down	hsa_circ_0013048	down	hsa-miR-622
KIAA1549L	up	hsa_circ_0006089	up	hsa-miR-1286
KIRREL3	down	hsa_circ_0005699	down	hsa-miR-636
KIRREL3	down	hsa_circ_0005699	down	hsa-miR-636
KLF4	down	hsa_circ_0018004	down	hsa-miR-767-5p
KLHL13	down	hsa_circ_0003763	down	hsa-miR-646
LEFTY1	up	hsa_circ_0001013	up	hsa-miR-198
LHX3	up	hsa_circ_0001013	up	hsa-miR-661
LHX9	up	hsa_circ_0002019	up	hsa-miR-647
LHX9	up	hsa_circ_0002019	up	hsa-miR-647
LMNB2	up	hsa_circ_0002019	up	hsa-miR-647
LOXHD1	up	hsa_circ_0002019	up	hsa-miR-1184
LOXHD1	up	hsa_circ_0002019	up	hsa-miR-1184
LOXHD1	up	hsa_circ_0052001	up	hsa-miR-1184
LOXHD1	up	hsa_circ_0052001	up	hsa-miR-1184
LRFN4	up	hsa_circ_0002019	up	hsa-miR-647
LRRC2	down	hsa_circ_0067934	down	hsa-miR-1324
LRRC2	down	hsa_circ_0067934	down	hsa-miR-1324
MAGEB1	up	hsa_circ_0002019	up	hsa-miR-647
MAGEB1	up	hsa_circ_0002019	up	hsa-miR-647
MAOA	down	hsa_circ_0013048	down	hsa-miR-622
MAOA	down	hsa_circ_0013048	down	hsa-miR-622
MAPK10	down	hsa_circ_0074854	down	hsa-miR-1283
MAPK10	down	hsa_circ_0074854	down	hsa-miR-1283
MAPK10	down	hsa_circ_0074854	down	hsa-miR-1283
MAPK10	down	hsa_circ_0074854	down	hsa-miR-1283
MAPT	down	hsa_circ_0067934	down	hsa-miR-1324
MAPT	down	hsa_circ_0003763	down	hsa-miR-646
MAPT	down	hsa_circ_0003763	down	hsa-miR-646
MAPT	down	hsa_circ_0067934	down	hsa-miR-1324
MAPT	down	hsa_circ_0003763	down	hsa-miR-646
MAPT	down	hsa_circ_0067934	down	hsa-miR-1324
MAPT	down	hsa_circ_0067934	down	hsa-miR-1324
MAPT	down	hsa_circ_0003763	down	hsa-miR-646
MAPT	down	hsa_circ_0067934	down	hsa-miR-1324
MAPT	down	hsa_circ_0067934	down	hsa-miR-1324
MAPT	down	hsa_circ_0003763	down	hsa-miR-646
MAPT	down	hsa_circ_0067934	down	hsa-miR-1324
MAPT	down	hsa_circ_0003763	down	hsa-miR-646
MAPT	down	hsa_circ_0003763	down	hsa-miR-646
MAPT	down	hsa_circ_0067934	down	hsa-miR-1324
MCC	down	hsa_circ_0003763	down	hsa-miR-646
MCC	down	hsa_circ_0074854	down	hsa-miR-1283
MCC	down	hsa_circ_0003763	down	hsa-miR-646
ME1	down	hsa_circ_0067934	down	hsa-miR-1324
MEIS2	down	hsa_circ_0005699	down	hsa-miR-626
MEIS2	down	hsa_circ_0005699	down	hsa-miR-626
MEIS2	down	hsa_circ_0005699	down	hsa-miR-626
MEIS2	down	hsa_circ_0005699	down	hsa-miR-626
MEIS2	down	hsa_circ_0005699	down	hsa-miR-626
MEIS2	down	hsa_circ_0005699	down	hsa-miR-626
MEIS2	down	hsa_circ_0005699	down	hsa-miR-626
MFAP5	down	hsa_circ_0005699	down	hsa-miR-626
MFAP5	down	hsa_circ_0005699	down	hsa-miR-626
MFAP5	down	hsa_circ_0005699	down	hsa-miR-626
MFAP5	down	hsa_circ_0005699	down	hsa-miR-626
MFAP5	down	hsa_circ_0005699	down	hsa-miR-626
MMP9	up	hsa_circ_0002019	up	hsa-miR-1224-3p
MPP2	down	hsa_circ_0001721	down	hsa-miR-198
MPP2	down	hsa_circ_0001721	down	hsa-miR-198
MUC21	down	hsa_circ_0018004	down	hsa-miR-767-5p
MYB	up	hsa_circ_0001013	up	hsa-miR-198
MYB	up	hsa_circ_0001013	up	hsa-miR-198
MYB	up	hsa_circ_0001013	up	hsa-miR-198
MYB	up	hsa_circ_0001013	up	hsa-miR-198
MYB	up	hsa_circ_0001013	up	hsa-miR-198
MYB	up	hsa_circ_0001013	up	hsa-miR-198
MYB	up	hsa_circ_0001013	up	hsa-miR-198
MYB	up	hsa_circ_0001013	up	hsa-miR-198
MYLK2	up	hsa_circ_0001013	up	hsa-miR-661
MYLK2	up	hsa_circ_0001013	up	hsa-miR-661
NCAPG2	up	hsa_circ_0002019	up	hsa-miR-1224-3p
NCKAP5	down	hsa_circ_0018004	down	hsa-miR-767-5p
NCKAP5	down	hsa_circ_0018004	down	hsa-miR-767-5p
NDRG4	down	hsa_circ_0005699	down	hsa-miR-636
NDRG4	down	hsa_circ_0005699	down	hsa-miR-636
NEXMIF	down	hsa_circ_0003763	down	hsa-miR-646
NFASC	down	hsa_circ_0003763	down	hsa-miR-646
NFASC	down	hsa_circ_0003763	down	hsa-miR-646
NFASC	down	hsa_circ_0003763	down	hsa-miR-646
NFASC	down	hsa_circ_0003763	down	hsa-miR-646
NFASC	down	hsa_circ_0003763	down	hsa-miR-646
NFASC	down	hsa_circ_0003763	down	hsa-miR-646
NFASC	down	hsa_circ_0003763	down	hsa-miR-646
NFASC	down	hsa_circ_0003763	down	hsa-miR-646
NFIA	down	hsa_circ_0018004	down	hsa-miR-767-5p
NFIA	down	hsa_circ_0018004	down	hsa-miR-767-5p
NFIA	down	hsa_circ_0018004	down	hsa-miR-767-5p
NFIA	down	hsa_circ_0018004	down	hsa-miR-767-5p
NNAT	down	hsa_circ_0001721	down	hsa-miR-198
NNAT	down	hsa_circ_0001721	down	hsa-miR-198
NOX1	up	hsa_circ_0001013	up	hsa-miR-198
NOX1	up	hsa_circ_0001013	up	hsa-miR-198
NOX1	up	hsa_circ_0001013	up	hsa-miR-198
NPAS3	down	hsa_circ_0018004	down	hsa-miR-767-5p
NPAS3	down	hsa_circ_0018004	down	hsa-miR-767-5p
NPAS3	down	hsa_circ_0074854	down	hsa-miR-1283
NPAS3	down	hsa_circ_0074854	down	hsa-miR-1283
NPAS3	down	hsa_circ_0048607	down	hsa-miR-543
NPAS3	down	hsa_circ_0074854	down	hsa-miR-1283
NPAS3	down	hsa_circ_0018004	down	hsa-miR-767-5p
NPAS3	down	hsa_circ_0074854	down	hsa-miR-1283
NPAS3	down	hsa_circ_0074854	down	hsa-miR-1283
NPAS3	down	hsa_circ_0018004	down	hsa-miR-767-5p
NPAS3	down	hsa_circ_0074854	down	hsa-miR-1283
NPAS3	down	hsa_circ_0018004	down	hsa-miR-767-5p
NPAS3	down	hsa_circ_0018004	down	hsa-miR-767-5p
NPTX1	down	hsa_circ_0007991	down	hsa-miR-492
NPTXR	down	hsa_circ_0048607	down	hsa-miR-543
NPTXR	down	hsa_circ_0048607	down	hsa-miR-543
NRXN1	down	hsa_circ_0074854	down	hsa-miR-1283
NRXN1	down	hsa_circ_0074854	down	hsa-miR-1283
NRXN1	down	hsa_circ_0074854	down	hsa-miR-1283
NRXN1	down	hsa_circ_0001721	down	hsa-miR-198
NRXN3	down	hsa_circ_0048607	down	hsa-miR-543
NRXN3	down	hsa_circ_0048607	down	hsa-miR-543
NRXN3	down	hsa_circ_0048607	down	hsa-miR-543
NRXN3	down	hsa_circ_0048607	down	hsa-miR-543
NTRK3	down	hsa_circ_0001721	down	hsa-miR-198
NTRK3	down	hsa_circ_0001721	down	hsa-miR-198
NTRK3	down	hsa_circ_0001721	down	hsa-miR-198
NTRK3	down	hsa_circ_0001721	down	hsa-miR-198
OSBPL3	up	hsa_circ_0001013	up	hsa-miR-198
OSBPL3	up	hsa_circ_0001013	up	hsa-miR-198
OSBPL3	up	hsa_circ_0001013	up	hsa-miR-198
OSM	up	hsa_circ_0006089	up	hsa-miR-507
OSM	up	hsa_circ_0006089	up	hsa-miR-507
PAIP2B	down	hsa_circ_0001721	down	hsa-miR-198
PAIP2B	down	hsa_circ_0003763	down	hsa-miR-646
PAIP2B	down	hsa_circ_0001721	down	hsa-miR-198
PALM2	up	hsa_circ_0002019	up	hsa-miR-1224-3p
PALM2	up	hsa_circ_0006089	up	hsa-miR-657
PALM2	up	hsa_circ_0034398	up	hsa-miR-1253
PALM2	up	hsa_circ_0002019	up	hsa-miR-1224-3p
PALM2	up	hsa_circ_0006089	up	hsa-miR-657
PALM2	up	hsa_circ_0034398	up	hsa-miR-1253
PAX9	down	hsa_circ_0018004	down	hsa-miR-767-5p
PBX1	down	hsa_circ_0001721	down	hsa-miR-198
PBX1	down	hsa_circ_0001721	down	hsa-miR-198
PDE11A	up	hsa_circ_0034398	up	hsa-miR-1253
PDE5A	down	hsa_circ_0048607	down	hsa-miR-543
PDE5A	down	hsa_circ_0048607	down	hsa-miR-543
PKDCC	up	hsa_circ_0002019	up	hsa-miR-647
PLAU	up	hsa_circ_0001013	up	hsa-miR-198
PLAU	up	hsa_circ_0001013	up	hsa-miR-198
PPM1K	down	hsa_circ_0001721	down	hsa-miR-198
PPM1K	down	hsa_circ_0001721	down	hsa-miR-198
PRIM2	up	hsa_circ_0001013	up	hsa-miR-198
PROX1	up	hsa_circ_0001013	up	hsa-miR-198
PROX1	up	hsa_circ_0001013	up	hsa-miR-198
PROX1	up	hsa_circ_0001013	up	hsa-miR-198
RAB3B	up	hsa_circ_0007613	up	hsa-miR-127-5p
RAD51	up	hsa_circ_0002019	up	hsa-miR-1184
RAD51	up	hsa_circ_0052001	up	hsa-miR-1184
RBL1	up	hsa_circ_0006089	up	hsa-miR-646
RBM46	up	hsa_circ_0007613	up	hsa-miR-127-5p
REEP1	down	hsa_circ_0048607	down	hsa-miR-543
REEP1	down	hsa_circ_0048607	down	hsa-miR-543
RGS4	down	hsa_circ_0013048	down	hsa-miR-622
RIMS3	down	hsa_circ_0003763	down	hsa-miR-646
RNF150	down	hsa_circ_0018004	down	hsa-miR-767-5p
RNF150	down	hsa_circ_0018004	down	hsa-miR-767-5p
RNF217	down	hsa_circ_0001721	down	hsa-miR-198
RORA	down	hsa_circ_0048607	down	hsa-miR-543
RORA	down	hsa_circ_0048607	down	hsa-miR-543
RORA	down	hsa_circ_0048607	down	hsa-miR-543
RRM2	up	hsa_circ_0007613	up	hsa-miR-127-5p
RRM2	up	hsa_circ_0007613	up	hsa-miR-127-5p
RSPO4	up	hsa_circ_0001013	up	hsa-miR-661
RUNX1	up	hsa_circ_0006089	up	hsa-miR-1286
SAMD7	up	hsa_circ_0002019	up	hsa-miR-1184
SAMD7	up	hsa_circ_0002019	up	hsa-miR-1184
SAMD7	up	hsa_circ_0052001	up	hsa-miR-1184
SAMD7	up	hsa_circ_0052001	up	hsa-miR-1184
SATB1	down	hsa_circ_0013048	down	hsa-miR-622
SATB1	down	hsa_circ_0013048	down	hsa-miR-622
SEMA4A	down	hsa_circ_0005699	down	hsa-miR-636
SH2D4B	up	hsa_circ_0006089	up	hsa-miR-1286
SIM1	up	hsa_circ_0006089	up	hsa-miR-507
SKA1	up	hsa_circ_0001013	up	hsa-miR-661
SKA1	up	hsa_circ_0001013	up	hsa-miR-661
SKA3	up	hsa_circ_0002019	up	hsa-miR-1257
SLITRK4	down	hsa_circ_0067934	down	hsa-miR-1324
SMPD3	down	hsa_circ_0007991	down	hsa-miR-492
SNRPD1	up	hsa_circ_0006089	up	hsa-miR-646
SOWAHA	down	hsa_circ_0048607	down	hsa-miR-543
SOX5	down	hsa_circ_0003763	down	hsa-miR-646
STAC2	down	hsa_circ_0001721	down	hsa-miR-198
STAC2	down	hsa_circ_0001721	down	hsa-miR-198
STMN2	down	hsa_circ_0018004	down	hsa-miR-767-5p
STMN2	down	hsa_circ_0018004	down	hsa-miR-767-5p
SYT13	up	hsa_circ_0002019	up	hsa-miR-1224-3p
SYT7	up	hsa_circ_0002019	up	hsa-miR-1224-3p
SYT7	up	hsa_circ_0002019	up	hsa-miR-1224-3p
SYT7	up	hsa_circ_0002019	up	hsa-miR-1224-3p
SYT7	up	hsa_circ_0002019	up	hsa-miR-1224-3p
TDRP	down	hsa_circ_0067934	down	hsa-miR-1324
TNFAIP2	up	hsa_circ_0002019	up	hsa-miR-647
TNFAIP2	up	hsa_circ_0002019	up	hsa-miR-647
TNFSF11	up	hsa_circ_0006089	up	hsa-miR-657
TNFSF11	up	hsa_circ_0006089	up	hsa-miR-657
TNFSF11	up	hsa_circ_0006089	up	hsa-miR-657
TOP2A	up	hsa_circ_0034398	up	hsa-miR-1253
TPRG1	down	hsa_circ_0013048	down	hsa-miR-622
TRPM2	up	hsa_circ_0052001	up	hsa-miR-1184
TRPM2	up	hsa_circ_0001013	up	hsa-miR-661
TRPM2	up	hsa_circ_0002019	up	hsa-miR-1184
TUB	down	hsa_circ_0005699	down	hsa-miR-636
TUB	down	hsa_circ_0005699	down	hsa-miR-636
TUBB2A	down	hsa_circ_0018004	down	hsa-miR-767-5p
UAP1L1	up	hsa_circ_0001013	up	hsa-miR-661
UNC5D	down	hsa_circ_0013048	down	hsa-miR-622
UNC5D	down	hsa_circ_0013048	down	hsa-miR-622
UNC5D	down	hsa_circ_0013048	down	hsa-miR-622
UNC5D	down	hsa_circ_0013048	down	hsa-miR-622
UPK1A	down	hsa_circ_0048607	down	hsa-miR-658
UPK1A	down	hsa_circ_0048607	down	hsa-miR-658
VCAN	up	hsa_circ_0006089	up	hsa-miR-507
VCAN	up	hsa_circ_0006089	up	hsa-miR-507
VCAN	up	hsa_circ_0006089	up	hsa-miR-507
VCAN	up	hsa_circ_0006089	up	hsa-miR-507
ZER1	down	hsa_circ_0007991	down	hsa-miR-492
ZNF365	down	hsa_circ_0003763	down	hsa-miR-646
