# Supplementary material for: Develop a circular RNA–related regulatory network associated with prognosis of gastric cancer
Source: Cancer Med. 2020 Sep 9;9(22):8589–99. doi: 10.1002/cam4.3035 (PMC7666747; doi:10.1002/cam4.3035)
Supplement: Supplementary file 7 — Supplementary Material [file CAM4-9-8589-s007.xls]

Ontology	ID	Description	GeneRatio	BgRatio	pvalue	p.adjust	qvalue	geneID	Count
cellular compoment	GO:0043025	neuronal cell body	9/79	449/18698	0.0001139	0.018793419	0.014627095	EPHA4/EPHA7/FLRT1/GRIK2/KCNN3/MAPT/NPTXR/NRXN1/STMN2	9
cellular compoment	GO:0042734	presynaptic membrane	4/79	79/18698	0.000348697	0.019336138	0.015049498	GRIK2/GRIN2A/NRXN1/RIMS3	4
cellular compoment	GO:0097060	synaptic membrane	7/79	317/18698	0.000384387	0.019336138	0.015049498	EPHA4/EPHA7/GRIK2/GRIN2A/MPP2/NRXN1/RIMS3	7
cellular compoment	GO:0043198	dendritic shaft	3/79	36/18698	0.000468755	0.019336138	0.015049498	EPHA4/KIRREL3/MPP2	3
cellular compoment	GO:0014069	postsynaptic density	5/79	227/18698	0.002744002	0.052530213	0.040884759	CAMK2G/EPHA4/GRIK2/GRIN2A/MPP2	5
cellular compoment	GO:0099572	postsynaptic specialization	5/79	229/18698	0.002849502	0.052530213	0.040884759	CAMK2G/EPHA4/GRIK2/GRIN2A/MPP2	5
cellular compoment	GO:0043034	costamere	2/79	19/18698	0.002876743	0.052530213	0.040884759	AHNAK/FLNC	2
cellular compoment	GO:0098794	postsynapse	7/79	450/18698	0.00291412	0.052530213	0.040884759	CAMK2G/EPHA4/EPHA7/GRIK2/GRIN2A/MAPT/MPP2	7
cellular compoment	GO:0032279	asymmetric synapse	5/79	232/18698	0.003013224	0.052530213	0.040884759	CAMK2G/EPHA4/GRIK2/GRIN2A/MPP2	5
cellular compoment	GO:0098984	neuron to neuron synapse	5/79	235/18698	0.003183649	0.052530213	0.040884759	CAMK2G/EPHA4/GRIK2/GRIN2A/MPP2	5
cellular compoment	GO:0033267	axon part	6/79	353/18698	0.003793068	0.056647591	0.044089353	EPHA4/GRIK2/MAPT/NFASC/NPTXR/STMN2	6
cellular compoment	GO:0030426	growth cone	4/79	154/18698	0.004119825	0.056647591	0.044089353	EPHA4/MAPT/NPTXR/STMN2	4
cellular compoment	GO:0030427	site of polarized growth	4/79	159/18698	0.004613695	0.058558442	0.045576586	EPHA4/MAPT/NPTXR/STMN2	4
cellular compoment	GO:0043235	receptor complex	6/79	374/18698	0.005016645	0.059124744	0.046017344	DDR2/EPHA4/EPHA7/GRIK2/GRIN2A/NTRK3	6
cellular compoment	GO:0150034	distal axon	5/79	268/18698	0.00554496	0.06099456	0.04747264	EPHA4/GRIK2/MAPT/NPTXR/STMN2	5
cellular compoment	GO:0005925	focal adhesion	6/79	393/18698	0.00635458	0.063937535	0.049763185	AHNAK/DDR2/DIXDC1/FLNC/FLRT1/NFASC	6
cellular compoment	GO:0005924	cell-substrate adherens junction	6/79	396/18698	0.006587504	0.063937535	0.049763185	AHNAK/DDR2/DIXDC1/FLNC/FLRT1/NFASC	6
cellular compoment	GO:0030055	cell-substrate junction	6/79	401/18698	0.006989458	0.064070031	0.049866308	AHNAK/DDR2/DIXDC1/FLNC/FLRT1/NFASC	6
cellular compoment	GO:0098839	postsynaptic density membrane	2/79	32/18698	0.008053291	0.069936475	0.054432216	GRIK2/GRIN2A	2
cellular compoment	GO:0099634	postsynaptic specialization membrane	2/79	34/18698	0.00905918	0.074738233	0.05816947	GRIK2/GRIN2A	2
cellular compoment	GO:0008328	ionotropic glutamate receptor complex	2/79	49/18698	0.018232166	0.142321706	0.110770323	GRIK2/GRIN2A	2
cellular compoment	GO:0098878	neurotransmitter receptor complex	2/79	51/18698	0.019660211	0.142321706	0.110770323	GRIK2/GRIN2A	2
cellular compoment	GO:0045211	postsynaptic membrane	4/79	244/18698	0.019838783	0.142321706	0.110770323	EPHA4/EPHA7/GRIK2/GRIN2A	4
cellular compoment	GO:0044306	neuron projection terminus	3/79	139/18698	0.021089415	0.14358854	0.111756312	EPHA4/FLRT1/GRIK2	3
cellular compoment	GO:0098793	presynapse	5/79	379/18698	0.022136535	0.14358854	0.111756312	EPHA4/GRIK2/GRIN2A/NRXN1/RIMS3	5
cellular compoment	GO:0032589	neuron projection membrane	2/79	55/18698	0.022651819	0.14358854	0.111756312	MAPT/MPP2	2
cellular compoment	GO:0031252	cell leading edge	5/79	385/18698	0.023496307	0.14358854	0.111756312	GDPD2/MAPT/MCC/MPP2/STMN2	5
cellular compoment	GO:0031594	neuromuscular junction	2/79	58/18698	0.025010792	0.147385022	0.114711149	EPHA4/EPHA7	2
cellular compoment	GO:0043197	dendritic spine	3/79	153/18698	0.02703066	0.153698177	0.119624738	EPHA4/MAPT/MPP2	3
cellular compoment	GO:0044309	neuron spine	3/79	155/18698	0.027945123	0.153698177	0.119624738	EPHA4/MAPT/MPP2	3
biological process	GO:0050808	synapse organization	11/77	304/17653	8.03E-08	0.000126652	0.000110506	EPHA4/EPHA7/FLRT1/KIRREL3/MAPT/NFASC/NFIA/NRXN1/NTRK3/SLITRK4/ZNF365	11
biological process	GO:0010721	negative regulation of cell development	10/77	301/17653	7.16E-07	0.000564722	0.000492734	DIXDC1/EPHA4/EPHA7/FBLN1/NEXMIF/NTRK3/PBX1/SEMA4A/STMN2/ZNF365	10
biological process	GO:0061564	axon development	12/77	497/17653	1.51E-06	0.000668201	0.000583021	EPHA4/EPHA7/KLF4/MAPT/NFASC/NPTX1/NRXN1/NRXN3/NTRK3/SEMA4A/SLITRK4/UNC5D	12
biological process	GO:0050768	negative regulation of neurogenesis	9/77	259/17653	1.85E-06	0.000668201	0.000583021	DIXDC1/EPHA4/EPHA7/NEXMIF/NTRK3/PBX1/SEMA4A/STMN2/ZNF365	9
biological process	GO:0007612	learning	7/77	136/17653	2.12E-06	0.000668201	0.000583021	BTG2/FOXP2/GRIN2A/MEIS2/NDRG4/NRXN1/NRXN3	7
biological process	GO:0051961	negative regulation of nervous system development	9/77	278/17653	3.31E-06	0.000871072	0.000760031	DIXDC1/EPHA4/EPHA7/NEXMIF/NTRK3/PBX1/SEMA4A/STMN2/ZNF365	9
biological process	GO:0007409	axonogenesis	11/77	456/17653	4.36E-06	0.000982445	0.000857206	EPHA4/EPHA7/MAPT/NFASC/NPTX1/NRXN1/NRXN3/NTRK3/SEMA4A/SLITRK4/UNC5D	11
biological process	GO:0007611	learning or memory	8/77	240/17653	9.74E-06	0.001921763	0.001676783	BTG2/FOXP2/GRIN2A/MAPT/MEIS2/NDRG4/NRXN1/NRXN3	8
biological process	GO:0050890	cognition	8/77	277/17653	2.74E-05	0.004605579	0.004018476	BTG2/FOXP2/GRIN2A/MAPT/MEIS2/NDRG4/NRXN1/NRXN3	8
biological process	GO:0045665	negative regulation of neuron differentiation	7/77	203/17653	2.92E-05	0.004605579	0.004018476	DIXDC1/EPHA4/EPHA7/PBX1/SEMA4A/STMN2/ZNF365	7
biological process	GO:0051963	regulation of synapse assembly	5/77	88/17653	4.09E-05	0.005553434	0.004845502	EPHA7/FLRT1/NRXN1/NTRK3/SLITRK4	5
biological process	GO:0050806	positive regulation of synaptic transmission	6/77	146/17653	4.22E-05	0.005553434	0.004845502	EPHA4/GRIK2/GRIN2A/MPP2/NRXN1/RIMS3	6
biological process	GO:0007416	synapse assembly	6/77	153/17653	5.49E-05	0.00665982	0.005810849	EPHA7/FLRT1/KIRREL3/NRXN1/NTRK3/SLITRK4	6
biological process	GO:0071625	vocalization behavior	3/77	19/17653	7.35E-05	0.007936801	0.006925045	FOXP2/NRXN1/NRXN3	3
biological process	GO:0061387	regulation of extent of cell growth	5/77	100/17653	7.54E-05	0.007936801	0.006925045	EPHA4/EPHA7/MAPT/NTRK3/SEMA4A	5
biological process	GO:0050807	regulation of synapse organization	6/77	165/17653	8.34E-05	0.008227778	0.00717893	EPHA4/EPHA7/FLRT1/NRXN1/NTRK3/SLITRK4	6
biological process	GO:0048167	regulation of synaptic plasticity	6/77	168/17653	9.21E-05	0.008553535	0.00746316	EPHA4/GRIK2/GRIN2A/MAPT/MPP2/RIMS3	6
biological process	GO:0007411	axon guidance	7/77	248/17653	0.000103365	0.009024711	0.007874272	EPHA4/EPHA7/NFASC/NRXN1/NRXN3/SEMA4A/UNC5D	7
biological process	GO:0097485	neuron projection guidance	7/77	250/17653	0.000108663	0.009024711	0.007874272	EPHA4/EPHA7/NFASC/NRXN1/NRXN3/SEMA4A/UNC5D	7
biological process	GO:0050803	regulation of synapse structure or activity	6/77	176/17653	0.000119004	0.009389422	0.008192491	EPHA4/EPHA7/FLRT1/NRXN1/NTRK3/SLITRK4	6
biological process	GO:0010975	regulation of neuron projection development	9/77	450/17653	0.000145826	0.010957785	0.009560925	EPHA4/EPHA7/KLF4/MAPT/NDRG4/NTRK3/SEMA4A/STMN2/ZNF365	9
biological process	GO:0048679	regulation of axon regeneration	3/77	25/17653	0.000171267	0.012284499	0.010718514	EPHA4/KLF4/NTRK3	3
biological process	GO:0051965	positive regulation of synapse assembly	4/77	67/17653	0.000208233	0.014286621	0.012465413	FLRT1/NRXN1/NTRK3/SLITRK4	4
biological process	GO:0008306	associative learning	4/77	71/17653	0.000260514	0.01696021	0.014798182	BTG2/GRIN2A/MEIS2/NDRG4	4
biological process	GO:0070570	regulation of neuron projection regeneration	3/77	29/17653	0.000268698	0.01696021	0.014798182	EPHA4/KLF4/NTRK3	3
biological process	GO:0051962	positive regulation of nervous system development	9/77	493/17653	0.000287354	0.017440186	0.015216973	EPHA4/FLRT1/MAPT/NDRG4/NRXN1/NTRK3/SLITRK4/STMN2/ZNF365	9
biological process	GO:0048588	developmental cell growth	6/77	211/17653	0.000317841	0.018576054	0.016208044	EPHA4/EPHA7/FLRT1/MAPT/NTRK3/SEMA4A	6
biological process	GO:0010977	negative regulation of neuron projection development	5/77	138/17653	0.000341542	0.019248337	0.016794627	EPHA4/EPHA7/SEMA4A/STMN2/ZNF365	5
biological process	GO:0060560	developmental growth involved in morphogenesis	6/77	218/17653	0.00037829	0.020464662	0.017855899	EPHA4/EPHA7/FLRT1/MAPT/NTRK3/SEMA4A	6
biological process	GO:0001505	regulation of neurotransmitter levels	7/77	308/17653	0.000389062	0.020464662	0.017855899	GPM6B/GRIN2A/KLF4/MAOA/NRXN1/RIMS3/RORA	7
molecular function	GO:0005003	ephrin receptor activity	3/74	19/17548	6.65E-05	0.009797529	0.008118012	EPHA4/EPHA7/NTRK3	3
molecular function	GO:0005057	signal transducer activity, downstream of receptor	6/74	169/17548	7.87E-05	0.009797529	0.008118012	DDR2/EPHA4/EPHA7/FLRT1/MAPK10/NTRK3	6
molecular function	GO:0004702	signal transducer, downstream of receptor, with serine/threonine kinase activity	5/74	123/17548	0.000170679	0.010725965	0.008887293	DDR2/EPHA4/EPHA7/MAPK10/NTRK3	5
molecular function	GO:0004714	transmembrane receptor protein tyrosine kinase activity	4/74	66/17548	0.000172305	0.010725965	0.008887293	DDR2/EPHA4/EPHA7/NTRK3	4
molecular function	GO:0031434	mitogen-activated protein kinase kinase binding	4/74	70/17548	0.000216435	0.010778472	0.008930799	DDR2/EPHA4/EPHA7/NTRK3	4
molecular function	GO:0004709	MAP kinase kinase kinase activity	4/74	81/17548	0.000379244	0.014805825	0.012267773	DDR2/EPHA4/EPHA7/NTRK3	4
molecular function	GO:0019199	transmembrane receptor protein kinase activity	4/74	83/17548	0.000416228	0.014805825	0.012267773	DDR2/EPHA4/EPHA7/NTRK3	4
molecular function	GO:0001228	transcriptional activator activity, RNA polymerase II transcription regulatory region sequence-specific DNA binding	7/74	417/17548	0.0018621	0.057957849	0.048022568	ESRRG/KLF4/MEIS2/NFIA/PAX9/PBX1/RORA	7
molecular function	GO:0005005	transmembrane-ephrin receptor activity	2/74	17/17548	0.002290103	0.063359512	0.052498264	EPHA4/EPHA7	2
molecular function	GO:0004970	ionotropic glutamate receptor activity	2/74	19/17548	0.002863808	0.064826202	0.05371353	GRIK2/GRIN2A	2
molecular function	GO:0005234	extracellularly glutamate-gated ion channel activity	2/74	19/17548	0.002863808	0.064826202	0.05371353	GRIK2/GRIN2A	2
molecular function	GO:0001010	transcription factor activity, sequence-specific DNA binding transcription factor recruiting	2/74	20/17548	0.003173349	0.065846988	0.054559331	KLF4/RORA	2
molecular function	GO:0045499	chemorepellent activity	2/74	21/17548	0.003497843	0.066997142	0.055512322	EPHA7/SEMA4A	2
molecular function	GO:0008013	beta-catenin binding	3/74	82/17548	0.005022122	0.089322034	0.074010225	AMER2/KLF4/RORA	3
molecular function	GO:0008066	glutamate receptor activity	2/74	27/17548	0.005751702	0.089510859	0.074166681	GRIK2/GRIN2A	2
molecular function	GO:0046875	ephrin receptor binding	2/74	27/17548	0.005751702	0.089510859	0.074166681	EPHA4/EPHA7	2
molecular function	GO:0008081	phosphoric diester hydrolase activity	3/74	91/17548	0.006705854	0.096025453	0.079564527	GDPD2/PDE5A/SMPD3	3
molecular function	GO:0001134	transcription factor activity, transcription factor recruiting	2/74	30/17548	0.007070295	0.096025453	0.079564527	KLF4/RORA	2
molecular function	GO:0004713	protein tyrosine kinase activity	4/74	182/17548	0.007327243	0.096025453	0.079564527	DDR2/EPHA4/EPHA7/NTRK3	4
molecular function	GO:0000982	transcription factor activity, RNA polymerase II proximal promoter sequence-specific DNA binding	6/74	415/17548	0.008081527	0.100615014	0.083367333	BTG2/FOXP2/KLF4/MEIS2/NFIA/PBX1	6
molecular function	GO:0031624	ubiquitin conjugating enzyme binding	2/74	34/17548	0.009019761	0.106948592	0.088615193	GRIK2/RNF217	2
molecular function	GO:0099094	ligand-gated cation channel activity	3/74	109/17548	0.010980791	0.12104552	0.100295591	GRIK2/GRIN2A/HCN1	3
molecular function	GO:0030551	cyclic nucleotide binding	2/74	38/17548	0.011180912	0.12104552	0.100295591	HCN1/PDE5A	2
molecular function	GO:0044390	ubiquitin-like protein conjugating enzyme binding	2/74	40/17548	0.012338534	0.12801229	0.106068099	GRIK2/RNF217	2
molecular function	GO:0001221	transcription cofactor binding	2/74	41/17548	0.012936205	0.128844605	0.106757736	KLF4/RORA	2
molecular function	GO:0005272	sodium channel activity	2/74	45/17548	0.015449993	0.147963395	0.122599136	GRIK2/HCN1	2
molecular function	GO:0005267	potassium channel activity	3/74	129/17548	0.017223177	0.150578523	0.124765971	GRIK2/HCN1/KCNN3	3
molecular function	GO:0005231	excitatory extracellular ligand-gated ion channel activity	2/74	48/17548	0.017461483	0.150578523	0.124765971	GRIK2/GRIN2A	2
molecular function	GO:0004879	nuclear receptor activity	2/74	49/17548	0.018155424	0.150578523	0.124765971	ESRRG/RORA	2
molecular function	GO:0098531	transcription factor activity, direct ligand regulated sequence-specific DNA binding	2/74	49/17548	0.018155424	0.150578523	0.124765971	ESRRG/RORA	2
kegg	hsa04728	Dopaminergic synapse	5ÔÂ29ÈÕ	131/7878	0.000101499	0.014615841	0.013141436	818/2788/2903/4128/5602	5
kegg	hsa04360	Axon guidance	5ÔÂ29ÈÕ	181/7878	0.000459562	0.033088477	0.029750604	818/2043/2045/64218/137970	5
kegg	hsa05031	Amphetamine addiction	3ÔÂ29ÈÕ	68/7878	0.001914155	0.091879424	0.082610886	818/2903/4128	3
kegg	hsa04012	ErbB signaling pathway	3ÔÂ29ÈÕ	85/7878	0.003617549	0.13023177	0.117094355	818/1026/5602	3
kegg	hsa04713	Circadian entrainment	3ÔÂ29ÈÕ	97/7878	0.005242809	0.150992913	0.135761172	818/2788/2903	3
kegg	hsa04724	Glutamatergic synapse	3ÔÂ29ÈÕ	114/7878	0.008200285	0.189743805	0.170602982	2788/2898/2903	3
kegg	hsa04722	Neurotrophin signaling pathway	3ÔÂ29ÈÕ	119/7878	0.009223657	0.189743805	0.170602982	818/5602/4916	3
kegg	hsa05030	Cocaine addiction	2/29	49/7878	0.013825886	0.248865943	0.223761045	2903/4128	2
kegg	hsa04514	Cell adhesion molecules (CAMs)	3ÔÂ29ÈÕ	146/7878	0.0160169	0.256270398	0.23041856	23114/9378/9369	3
kegg	hsa04934	Cushing syndrome	3ÔÂ29ÈÕ	155/7878	0.018769652	0.270282995	0.243017605	818/1026/5087	3
kegg	hsa04720	Long-term potentiation	2/29	67/7878	0.024956561	0.29531769	0.26552687	818/2903	2
kegg	hsa05034	Alcoholism	3ÔÂ29ÈÕ	180/7878	0.02772555	0.29531769	0.26552687	2788/2903/4128	3
kegg	hsa05167	Kaposi sarcoma-associated herpesvirus infection	3ÔÂ29ÈÕ	186/7878	0.030162523	0.29531769	0.26552687	1026/2788/5602	3
kegg	hsa05212	Pancreatic cancer	2/29	75/7878	0.030762259	0.29531769	0.26552687	1026/5602	2
kegg	hsa05214	Glioma	2/29	75/7878	0.030762259	0.29531769	0.26552687	818/1026	2
kegg	hsa05132	Salmonella infection	2/29	83/7878	0.037050129	0.299565773	0.269346419	2318/5602	2
kegg	hsa05205	Proteoglycans in cancer	3ÔÂ29ÈÕ	203/7878	0.037668793	0.299565773	0.269346419	818/1026/2318	3
kegg	hsa04911	Insulin secretion	2/29	86/7878	0.03952604	0.299565773	0.269346419	818/3782	2
kegg	hsa05210	Colorectal cancer	2/29	86/7878	0.03952604	0.299565773	0.269346419	1026/5602	2
kegg	hsa04024	cAMP signaling pathway	3ÔÂ29ÈÕ	214/7878	0.042995104	0.309564747	0.278336725	818/2903/5602	3
kegg	hsa04912	GnRH signaling pathway	2/29	93/7878	0.045541055	0.312281517	0.280779434	818/5602	2
