# Supplementary material for: Develop a circular RNA–related regulatory network associated with prognosis of gastric cancer
Source: Cancer Med. 2020 Sep 9;9(22):8589–99. doi: 10.1002/cam4.3035 (PMC7666747; doi:10.1002/cam4.3035)
Supplement: Supplementary file 8 — Supplementary Material [file CAM4-9-8589-s008.xls]

Ontology	ID	Description	GeneRatio	BgRatio	pvalue	p.adjust	qvalue	geneID	Count
cellular compoment	GO:0000793	condensed chromosome	7/74	217/18698	2.40E-05	0.005319251	0.00481734	BIRC5/CHEK1/NCAPG2/RAD51/SKA1/SKA3/TOP2A	7
cellular compoment	GO:0097038	perinuclear endoplasmic reticulum	2/74	11/18698	0.00083045	0.08670624	0.078524854	GDPD5/OSBPL3	2
cellular compoment	GO:0000940	condensed chromosome outer kinetochore	2/74	13/18698	0.001171706	0.08670624	0.078524854	SKA1/SKA3	2
cellular compoment	GO:0098563	intrinsic component of synaptic vesicle membrane	2/74	27/18698	0.005087198	0.244769159	0.221673349	GABRA2/RAB3B	2
cellular compoment	GO:0030672	synaptic vesicle membrane	3/74	98/18698	0.00691591	0.244769159	0.221673349	GABRA2/RAB3B/SYT7	3
cellular compoment	GO:0099501	exocytic vesicle membrane	3/74	98/18698	0.00691591	0.244769159	0.221673349	GABRA2/RAB3B/SYT7	3
cellular compoment	GO:0000777	condensed chromosome kinetochore	3/74	104/18698	0.008141999	0.244769159	0.221673349	BIRC5/SKA1/SKA3	3
cellular compoment	GO:0090734	site of DNA damage	2/74	38/18698	0.009907206	0.244769159	0.221673349	AUNIP/RAD51	2
cellular compoment	GO:0000779	condensed chromosome, centromeric region	3/74	117/18698	0.01121417	0.244769159	0.221673349	BIRC5/SKA1/SKA3	3
cellular compoment	GO:0000307	cyclin-dependent protein kinase holoenzyme complex	2/74	41/18698	0.011468215	0.244769159	0.221673349	CCNE1/CDK6	2
cellular compoment	GO:0098687	chromosomal region	5/74	347/18698	0.012128202	0.244769159	0.221673349	BIRC5/CHEK1/RAD51/SKA1/SKA3	5
cellular compoment	GO:0000776	kinetochore	3/74	133/18698	0.015800872	0.27207163	0.246399627	BIRC5/SKA1/SKA3	3
cellular compoment	GO:0005578	proteinaceous extracellular matrix	5/74	375/18698	0.016463951	0.27207163	0.246399627	ADAMTS18/COL7A1/LRFN4/MMP9/VCAN	5
cellular compoment	GO:0098793	presynapse	5/74	379/18698	0.01715767	0.27207163	0.246399627	CADPS/GABRA2/RAB3B/SYT13/SYT7	5
cellular compoment	GO:0005876	spindle microtubule	2/74	57/18698	0.021433365	0.317213805	0.287282298	SKA1/SKA3	2
cellular compoment	GO:0070820	tertiary granule	3/74	164/18698	0.027290794	0.333889908	0.302384886	MMP9/PLAU/TRPM2	3
cellular compoment	GO:0005657	replication fork	2/74	69/18698	0.030564844	0.333889908	0.302384886	PRIM2/RAD51	2
cellular compoment	GO:0008021	synaptic vesicle	3/74	176/18698	0.032666538	0.333889908	0.302384886	GABRA2/RAB3B/SYT7	3
cellular compoment	GO:0070821	tertiary granule membrane	2/74	73/18698	0.033895523	0.333889908	0.302384886	PLAU/TRPM2	2
cellular compoment	GO:0072588	box H/ACA RNP complex	1/74	10/18698	0.038888174	0.333889908	0.302384886	DKC1	1
cellular compoment	GO:0005819	spindle	4/74	324/18698	0.039556173	0.333889908	0.302384886	AUNIP/BIRC5/SKA1/SKA3	4
cellular compoment	GO:0070382	exocytic vesicle	3/74	190/18698	0.039585707	0.333889908	0.302384886	GABRA2/RAB3B/SYT7	3
cellular compoment	GO:0031012	extracellular matrix	5/74	479/18698	0.041201341	0.333889908	0.302384886	ADAMTS18/COL7A1/LRFN4/MMP9/VCAN	5
cellular compoment	GO:0000775	chromosome, centromeric region	3/74	194/18698	0.041689095	0.333889908	0.302384886	BIRC5/SKA1/SKA3	3
cellular compoment	GO:0017146	NMDA selective glutamate receptor complex	1/74	11/18698	0.042693947	0.333889908	0.302384886	GRIN2B	1
cellular compoment	GO:0070938	contractile ring	1/74	11/18698	0.042693947	0.333889908	0.302384886	ANLN	1
cellular compoment	GO:1902554	serine/threonine protein kinase complex	2/74	85/18698	0.04467716	0.333889908	0.302384886	CCNE1/CDK6	2
cellular compoment	GO:0005687	U4 snRNP	1/74	12/18698	0.046484852	0.333889908	0.302384886	SNRPD1	1
cellular compoment	GO:0034709	methylosome	1/74	12/18698	0.046484852	0.333889908	0.302384886	SNRPD1	1
cellular compoment	GO:0043020	NADPH oxidase complex	1/74	12/18698	0.046484852	0.333889908	0.302384886	NOX1	1
biological process	GO:0001503	ossification	9/68	371/17653	1.20E-05	0.018911684	0.015907967	CDH11/CDK6/IGF2/ITGA11/MMP9/PKDCC/RUNX1/TNFSF11/VCAN	9
biological process	GO:2000773	negative regulation of cellular senescence	3/68	20/17653	5.95E-05	0.038419038	0.032316995	CDK6/HMGA2/RBL1	3
biological process	GO:2000779	regulation of double-strand break repair	4/68	58/17653	7.30E-05	0.038419038	0.032316995	AUNIP/CHEK1/HMGA2/RAD51	4
biological process	GO:0001501	skeletal system development	9/68	493/17653	0.00010955	0.042098964	0.035412443	CDH11/HMGA2/HOXC8/IGF2/MMP9/PKDCC/RUNX1/TNFSF11/VCAN	9
biological process	GO:0090344	negative regulation of cell aging	3/68	26/17653	0.000133393	0.042098964	0.035412443	CDK6/HMGA2/RBL1	3
biological process	GO:0030261	chromosome condensation	3/68	34/17653	0.000300316	0.078983223	0.066438426	HMGA2/NCAPG2/TOP2A	3
biological process	GO:0006836	neurotransmitter transport	6/68	246/17653	0.000366361	0.082588137	0.069470777	CADPS/GABRA2/RAB3B/SYT13/SYT7/TNFSF11	6
biological process	GO:0031572	G2 DNA damage checkpoint	3/68	39/17653	0.000452385	0.082718893	0.069580765	CHEK1/FANCI/HMGA2	3
biological process	GO:0070317	negative regulation of G0 to G1 transition	3/68	40/17653	0.000487721	0.082718893	0.069580765	CHEK1/RAD51/RRM2	3
biological process	GO:0006282	regulation of DNA repair	4/68	100/17653	0.000597937	0.082718893	0.069580765	AUNIP/CHEK1/HMGA2/RAD51	4
biological process	GO:0070316	regulation of G0 to G1 transition	3/68	44/17653	0.000646629	0.082718893	0.069580765	CHEK1/RAD51/RRM2	3
biological process	GO:2000772	regulation of cellular senescence	3/68	45/17653	0.000690915	0.082718893	0.069580765	CDK6/HMGA2/RBL1	3
biological process	GO:0035987	endodermal cell differentiation	3/68	46/17653	0.000737089	0.082718893	0.069580765	COL7A1/HMGA2/MMP9	3
biological process	GO:0045023	G0 to G1 transition	3/68	46/17653	0.000737089	0.082718893	0.069580765	CHEK1/RAD51/RRM2	3
biological process	GO:0045091	regulation of single stranded viral RNA replication via double stranded DNA intermediate	2/68	11/17653	0.000786301	0.082718893	0.069580765	HMGA2/TOP2A	2
biological process	GO:0007569	cell aging	4/68	111/17653	0.00088475	0.087258506	0.073399357	CDK6/CHEK1/HMGA2/RBL1	4
biological process	GO:0039692	single stranded viral RNA replication via double stranded DNA intermediate	2/68	12/17653	0.000941215	0.087366913	0.073490546	HMGA2/TOP2A	2
biological process	GO:0000280	nuclear division	7/68	411/17653	0.001006151	0.088205895	0.074196273	ANLN/BIRC5/CCNE1/CHEK1/IGF2/RAD51/TOP2A	7
biological process	GO:0090342	regulation of cell aging	3/68	53/17653	0.001115817	0.092671554	0.077952658	CDK6/HMGA2/RBL1	3
biological process	GO:0001706	endoderm formation	3/68	55/17653	0.001242771	0.0980546	0.082480722	COL7A1/HMGA2/MMP9	3
biological process	GO:0001704	formation of primary germ layer	4/68	125/17653	0.001375142	0.101969736	0.085774023	COL7A1/ELF5/HMGA2/MMP9	4
biological process	GO:0021542	dentate gyrus development	2/68	15/17653	0.001486251	0.101969736	0.085774023	CDK6/PROX1	2
biological process	GO:2001032	regulation of double-strand break repair via nonhomologous end joining	2/68	15/17653	0.001486251	0.101969736	0.085774023	AUNIP/HMGA2	2
biological process	GO:0000075	cell cycle checkpoint	5/68	225/17653	0.001747133	0.112086661	0.09428409	CHEK1/FANCI/HMGA2/PROX1/TOP2A	5
biological process	GO:0048285	organelle fission	7/68	457/17653	0.001849568	0.112086661	0.09428409	ANLN/BIRC5/CCNE1/CHEK1/IGF2/RAD51/TOP2A	7
biological process	GO:0015850	organic hydroxy compound transport	5/68	228/17653	0.001851405	0.112086661	0.09428409	CADPS/MYB/OSBPL3/RAB3B/SYT7	5
biological process	GO:0051937	catecholamine transport	3/68	64/17653	0.001925516	0.112086661	0.09428409	CADPS/RAB3B/SYT7	3
biological process	GO:0030198	extracellular matrix organization	6/68	341/17653	0.001988863	0.112086661	0.09428409	ADAM12/COL7A1/ITGA11/MMP9/NOX1/VCAN	6
biological process	GO:0010948	negative regulation of cell cycle process	6/68	350/17653	0.002266122	0.123308321	0.103723429	CHEK1/FANCI/HMGA2/RAD51/RBL1/RRM2	6
biological process	GO:0090398	cellular senescence	3/68	71/17653	0.002591252	0.13629986	0.11465154	CDK6/HMGA2/RBL1	3
molecular function	GO:0099604	ligand-gated calcium channel activity	3/71	29/17548	0.000215059	0.056345333	0.047992007	GRIN2B/JPH1/TRPM2	3
molecular function	GO:0140097	catalytic activity, acting on DNA	5/71	197/17548	0.001211016	0.063345995	0.053954805	DKC1/HMGA2/PRIM2/RAD51/TOP2A	5
molecular function	GO:0005262	calcium channel activity	4/71	120/17548	0.001419507	0.063345995	0.053954805	GRIN2B/JPH1/LOXHD1/TRPM2	4
molecular function	GO:0022839	ion gated channel activity	6/71	335/17548	0.002338202	0.063345995	0.053954805	CLCN4/GABRA2/GRIN2B/JPH1/NOX1/TRPM2	6
molecular function	GO:0008301	DNA binding, bending	2/71	18/17548	0.002368184	0.063345995	0.053954805	HMGA2/TOP2A	2
molecular function	GO:0070182	DNA polymerase binding	2/71	18/17548	0.002368184	0.063345995	0.053954805	FANCI/RAD51	2
molecular function	GO:0022836	gated channel activity	6/71	338/17548	0.002444437	0.063345995	0.053954805	CLCN4/GABRA2/GRIN2B/JPH1/NOX1/TRPM2	6
molecular function	GO:0015085	calcium ion transmembrane transporter activity	4/71	141/17548	0.00255849	0.063345995	0.053954805	GRIN2B/JPH1/LOXHD1/TRPM2	4
molecular function	GO:0015267	channel activity	7/71	463/17548	0.002640458	0.063345995	0.053954805	CLCN4/GABRA2/GRIN2B/JPH1/LOXHD1/NOX1/TRPM2	7
molecular function	GO:0022803	passive transmembrane transporter activity	7/71	464/17548	0.002672382	0.063345995	0.053954805	CLCN4/GABRA2/GRIN2B/JPH1/LOXHD1/NOX1/TRPM2	7
molecular function	GO:0015276	ligand-gated ion channel activity	4/71	146/17548	0.002901343	0.063345995	0.053954805	GABRA2/GRIN2B/JPH1/TRPM2	4
molecular function	GO:0022834	ligand-gated channel activity	4/71	146/17548	0.002901343	0.063345995	0.053954805	GABRA2/GRIN2B/JPH1/TRPM2	4
molecular function	GO:0015278	calcium-release channel activity	2/71	23/17548	0.003865215	0.077898956	0.066350255	JPH1/TRPM2	2
molecular function	GO:0008083	growth factor activity	4/71	163/17548	0.004300693	0.080484393	0.068552396	IGF2/INHBE/LEFTY1/OSM	4
molecular function	GO:0008081	phosphoric diester hydrolase activity	3/71	91/17548	0.005978742	0.104428699	0.088946903	F2RL2/GDPD5/PDE11A	3
molecular function	GO:0005216	ion channel activity	6/71	424/17548	0.007332095	0.120063049	0.102263425	CLCN4/GABRA2/GRIN2B/JPH1/LOXHD1/TRPM2	6
molecular function	GO:0022838	substrate-specific channel activity	6/71	437/17548	0.008445841	0.128239819	0.109227969	CLCN4/GABRA2/GRIN2B/JPH1/LOXHD1/TRPM2	6
molecular function	GO:0005217	intracellular ligand-gated ion channel activity	2/71	35/17548	0.008810369	0.128239819	0.109227969	JPH1/TRPM2	2
molecular function	GO:0099094	ligand-gated cation channel activity	3/71	109/17548	0.009812018	0.135302562	0.115243645	GRIN2B/JPH1/TRPM2	3
molecular function	GO:0004222	metalloendopeptidase activity	3/71	112/17548	0.01056159	0.138356834	0.117845114	ADAM12/ADAMTS18/MMP9	3
molecular function	GO:0005125	cytokine activity	4/71	220/17548	0.012139978	0.149094559	0.126990946	INHBE/LEFTY1/OSM/TNFSF11	4
molecular function	GO:0034061	DNA polymerase activity	2/71	42/17548	0.01251939	0.149094559	0.126990946	DKC1/PRIM2	2
molecular function	GO:0000149	SNARE binding	3/71	129/17548	0.015427873	0.175743595	0.149689201	SYT13/SYT7/TNFAIP2	3
molecular function	GO:0005160	transforming growth factor beta receptor binding	2/71	49/17548	0.016792167	0.18331449	0.156137693	INHBE/LEFTY1	2
molecular function	GO:0001078	transcriptional repressor activity, RNA polymerase II proximal promoter sequence-specific DNA binding	3/71	141/17548	0.019508003	0.188739787	0.160758678	HMGA2/PROX1/RBL1	3
molecular function	GO:0001047	core promoter binding	3/71	142/17548	0.01987239	0.188739787	0.160758678	HMGA2/PROX1/RUNX1	3
molecular function	GO:0016779	nucleotidyltransferase activity	3/71	142/17548	0.01987239	0.188739787	0.160758678	DKC1/PRIM2/UAP1L1	3
molecular function	GO:0005544	calcium-dependent phospholipid binding	2/71	54/17548	0.020170664	0.188739787	0.160758678	SYT13/SYT7	2
molecular function	GO:0022824	transmitter-gated ion channel activity	2/71	57/17548	0.022322674	0.194951353	0.166049365	GABRA2/GRIN2B	2
molecular function	GO:0022835	transmitter-gated channel activity	2/71	57/17548	0.022322674	0.194951353	0.166049365	GABRA2/GRIN2B	2
kegg	hsa04115	p53 signaling pathway	4/36	72/7878	0.000302896	0.031804096	0.028057748	898/1021/1111/6241	4
kegg	hsa04110	Cell cycle	4/36	124/7878	0.002333148	0.122490246	0.10806157	898/1021/1111/5933	4
kegg	hsa04151	PI3K-Akt signaling pathway	6/36	354/7878	0.004896196	0.147361049	0.13000273	898/1021/3481/22801/4602/5008	6
kegg	hsa04218	Cellular senescence	4/36	160/7878	0.005819895	0.147361049	0.13000273	898/1021/1111/5933	4
kegg	hsa04350	TGF-beta signaling pathway	3/36	94/7878	0.008836072	0.147361049	0.13000273	83729/10637/5933	3
kegg	hsa05215	Prostate cancer	3/36	97/7878	0.009628776	0.147361049	0.13000273	898/4318/5328	3
kegg	hsa05202	Transcriptional misregulation in cancer	4/36	186/7878	0.00982407	0.147361049	0.13000273	8091/4318/5328/861	4
kegg	hsa05206	MicroRNAs in cancer	5/36	304/7878	0.0116876	0.149125455	0.131559298	898/1021/8091/4318/5328	5
kegg	hsa05203	Viral carcinogenesis	4/36	201/7878	0.012795227	0.149125455	0.131559298	898/1021/1111/5933	4
kegg	hsa05033	Nicotine addiction	2/36	40/7878	0.014202424	0.149125455	0.131559298	2555/2904	2
kegg	hsa03460	Fanconi anemia pathway	2/36	54/7878	0.02503788	0.238997948	0.210845308	55215/5888	2
kegg	hsa04934	Cushing syndrome	3/36	155/7878	0.033209292	0.289389687	0.255301177	898/1021/50940	3
kegg	hsa05161	Hepatitis B	3/36	163/7878	0.037715903	0.289389687	0.255301177	332/898/4318	3
kegg	hsa04917	Prolactin signaling pathway	2/36	70/7878	0.040381054	0.289389687	0.255301177	2001/8600	2
kegg	hsa01524	Platinum drug resistance	2/36	73/7878	0.043571538	0.289389687	0.255301177	332/7153	2
kegg	hsa05212	Pancreatic cancer	2/36	75/7878	0.045749569	0.289389687	0.255301177	1021/5888	2
kegg	hsa05220	Chronic myeloid leukemia	2/36	76/7878	0.046853568	0.289389687	0.255301177	1021/861	2
