# Supplementary material for: Develop a circular RNA–related regulatory network associated with prognosis of gastric cancer
Source: Cancer Med. 2020 Sep 9;9(22):8589–99. doi: 10.1002/cam4.3035 (PMC7666747; doi:10.1002/cam4.3035)
Supplement: Supplementary file 9 — Supplementary Material [file CAM4-9-8589-s009.xls]

bcr_patient_barcode	status	time(year)	ANLN	BIRC5	CHEK1	FANCI	NCAPG2	RAD51	RRM2	SKA1	SKA3	TOP2A
TCGA-BR-6710	0	0.75	162	148	121	291	281	46	220	40	45	448
TCGA-RD-A8N2	0	9.7	1988	100	1220	344	391	66	256	33	78	756
TCGA-BR-8384	0	0.31	696	82	416	447	490	80	390	59	85	1092
TCGA-BR-6564	1	2.18	425	331	234	330	140	89	560	39	134	599
TCGA-IN-A6RN	0	1.63	648	422	184	700	193	91	736	68	175	3550
TCGA-D7-A747	1	0.7	1046	198	247	375	248	92	795	68	226	825
TCGA-IN-A7NU	0	0.98	1692	608	343	538	638	129	1333	137	420	2068
TCGA-IN-A6RJ	0	1.04	1177	466	278	544	370	131	1517	101	200	1302
TCGA-BR-8682	0	2.72	1061	455	486	761	834	133	1114	179	455	4625
TCGA-SW-A7EB	0	0.48	1090	408	487	488	422	149	1841	350	682	2086
TCGA-D7-A748	1	0.36	525	451	233	406	316	150	1148	69	133	1014
TCGA-BR-A4J7	0	2.71	640	246	426	588	473	150	546	90	161	1241
TCGA-RD-A8N4	0	5.95	963	222	477	652	678	156	734	67	151	1838
TCGA-FP-8209	1	4.96	947	225	431	661	639	159	681	96	183	1347
TCGA-IN-A7NR	0	0.54	1216	509	443	734	677	166	1701	127	357	1967
TCGA-BR-8371	1	0.98	530	201	386	505	464	172	499	52	134	884
TCGA-CD-5798	0	1.12	1146	904	499	608	440	181	1991	338	338	1557
TCGA-BR-8690	0	0.89	726	472	412	463	448	181	1168	97	450	4404
TCGA-D7-8574	0	1.43	951	681	445	991	1004	189	1664	277	480	3995
TCGA-D7-8575	1	1.52	3836	409	350	2075	687	190	2201	101	306	4076
TCGA-CG-5732	1	5.75	1038	2197	549	5573	758	209	2251	298	854	6025
TCGA-BR-6457	0	1.14	535	862	348	492	371	210	1410	103	318	1905
TCGA-IN-A6RL	1	1.11	1875	806	591	694	1114	213	2365	139	356	3911
TCGA-IN-8462	0	1.57	2089	439	864	839	567	213	2378	258	377	4256
TCGA-D7-A6EX	0	0.94	1861	1246	1011	1101	882	229	1901	448	527	6378
TCGA-BR-6563	0	3.26	510	657	553	708	532	231	1583	165	339	2482
TCGA-FP-8210	1	0.42	1408	508	589	1175	832	239	1962	287	553	2326
TCGA-D7-8579	0	1.74	2324	396	684	1077	1328	239	2383	234	371	11261
TCGA-BR-8382	1	2.09	1310	951	375	862	726	255	2659	405	694	3726
TCGA-BR-6709	1	1.01	2407	2144	637	1615	1599	257	4218	333	370	8009
TCGA-IN-A7NT	0	0.88	1894	1159	556	1580	597	258	3050	194	572	3501
TCGA-BR-8365	1	1.46	1286	645	489	1166	802	259	1974	239	419	2978
TCGA-BR-8676	0	0.63	1483	1702	863	1288	989	266	4659	463	1098	6872
TCGA-BR-A4IV	1	2.38	2561	561	801	879	1045	271	1548	225	257	2566
TCGA-BR-7722	1	1.28	427	360	400	838	543	287	1130	69	257	1313
TCGA-BR-6705	1	2.13	1135	1146	393	797	844	290	1580	244	457	3062
TCGA-ZA-A8F6	0	1.44	2467	696	706	1177	1106	290	2622	156	327	4139
TCGA-CD-5801	1	1.1	1687	2100	1232	696	1465	296	5371	322	548	2378
TCGA-BR-7704	0	2.94	3220	2798	1493	1285	1576	310	7065	957	2014	10989
TCGA-BR-8592	1	0.52	1566	557	1057	1131	1056	311	1757	190	366	3154
TCGA-D7-6520	0	1.57	1790	2176	888	2117	1001	313	4712	625	557	4298
TCGA-BR-8364	0	1.85	2255	683	912	1461	1157	314	1420	213	449	2825
TCGA-BR-6801	0	3.35	2134	1431	534	1134	1038	318	2595	349	440	3940
TCGA-BR-8677	0	2.23	2164	873	881	1875	1251	319	2487	214	727	4067
TCGA-R5-A7ZI	0	6.21	1072	1433	1298	922	734	330	3885	665	785	2395
TCGA-BR-8686	1	1.74	1621	1350	912	1273	1316	335	4767	199	658	4549
TCGA-CD-5803	1	0.93	1127	1018	634	1500	726	339	2057	283	572	2883
TCGA-BR-A44T	0	2.84	910	618	530	1003	833	341	1738	196	450	2878
TCGA-BR-4267	1	0.52	5522	2562	1088	5852	2920	350	6251	306	1448	10912
TCGA-BR-4187	1	0.39	1772	853	1136	1390	1212	351	2457	155	533	4318
TCGA-D7-8578	0	1.76	3851	1026	885	1806	2333	351	3510	404	774	6314
TCGA-IN-AB1V	0	1.31	1736	1470	607	1603	946	356	1946	274	551	5312
TCGA-CG-5717	1	0.58	1415	724	957	1308	905	358	2749	173	272	2867
TCGA-CD-5813	1	1.03	1094	994	339	925	811	358	2134	201	199	3308
TCGA-CD-8530	0	1.03	3219	1186	915	1649	1127	362	3725	496	1019	5287
TCGA-RD-A8N9	0	2.97	2107	1737	735	1753	1627	374	1761	257	871	14484
TCGA-BR-8483	0	0.45	3788	1329	938	1414	1844	375	3153	211	1439	14325
TCGA-D7-6522	0	1.55	680	991	486	661	539	378	2699	271	279	1813
TCGA-VQ-A8PU	1	2.28	4997	2352	785	5092	1826	380	3431	355	862	11908
TCGA-CD-8527	1	0.6	2110	2022	1147	1935	889	387	1676	644	645	11330
TCGA-RD-A8N0	0	3.39	1232	625	685	1497	1261	395	2648	222	464	3665
TCGA-D7-6822	0	1.03	17185	9243	1878	4767	4378	395	3708	468	1535	28363
TCGA-BR-8590	1	0.78	2993	1132	874	1665	1359	396	1642	342	569	6085
TCGA-BR-6803	0	2.6	1417	1042	673	910	750	416	1386	204	448	2905
TCGA-D7-6521	0	1.55	2112	1590	622	1207	1216	423	3440	252	482	4375
TCGA-CD-A487	0	1.02	2432	2553	1319	2466	1364	425	2545	691	1358	12937
TCGA-IN-7806	0	3.03	1964	1396	1240	1435	2594	427	4657	667	840	10605
TCGA-VQ-A92D	0	5.57	6069	1834	1518	9556	3152	428	10865	1337	846	105258
TCGA-BR-8059	1	1.2	2309	1773	735	1319	1505	429	4750	447	1150	7739
TCGA-FP-7998	0	1.86	4699	1400	1242	2716	2691	434	4360	494	721	12442
TCGA-BR-6453	0	1.33	653	1342	582	898	571	443	2905	185	592	3764
TCGA-BR-8291	1	1.66	2098	771	830	1384	1292	446	2847	307	285	3809
TCGA-VQ-AA6F	0	4.51	3831	2822	1155	5422	2117	448	5247	767	1370	12994
TCGA-D7-A4Z0	0	1.23	1773	844	680	1492	1241	453	3577	302	1073	3791
TCGA-CD-8525	0	1.05	2338	1896	1297	2052	545	453	3962	587	2269	8137
TCGA-R5-A7O7	0	3.81	2131	1387	778	1230	905	478	2495	419	1147	3936
TCGA-CD-A489	1	0.94	2335	408	650	938	591	480	1087	342	474	8234
TCGA-KB-A93G	0	1.68	4912	1004	970	2748	2240	485	3854	409	557	10262
TCGA-CG-5723	0	6.84	2206	2638	1003	1303	1039	489	4630	612	1055	5411
TCGA-VQ-A8P8	0	2.58	2655	1405	1034	1865	1543	495	5325	601	795	5831
TCGA-BR-7717	1	1.51	3498	2469	873	2514	918	497	2806	615	1903	14416
TCGA-HF-7133	0	5.25	5956	3507	1506	7395	3428	502	11680	797	1075	24056
TCGA-D7-6519	0	1.71	4765	4467	1719	1924	1005	508	5592	550	1742	7408
TCGA-D7-5578	0	1.05	2506	2291	1150	1377	1571	514	4701	627	1129	6086
TCGA-BR-8367	1	2.19	2760	1174	1128	1911	1811	516	5907	621	689	6356
TCGA-BR-7958	0	2.46	3611	1208	836	1475	1617	520	3242	551	641	5235
TCGA-BR-A4J8	0	1.13	4006	1391	798	2215	2102	521	4086	521	934	7804
TCGA-CD-8524	0	1.06	3998	1482	1204	1773	1389	528	2531	670	1288	9841
TCGA-BR-8373	0	1.23	5136	880	1270	2296	3320	529	4419	1026	867	25057
TCGA-D7-A6F2	0	1.3	2160	1373	1192	4286	2942	535	4507	267	584	47236
TCGA-HU-8238	0	0.13	1843	726	843	1325	1036	537	3487	624	996	7266
TCGA-CD-8532	1	0.97	2258	1213	807	1996	1351	552	6484	479	749	5451
TCGA-CD-A48A	0	1.04	2313	1805	832	2273	1998	552	6183	450	1071	10821
TCGA-RD-A8MV	0	10.19	2950	1566	649	3463	1190	562	3834	468	1706	6917
TCGA-RD-A7C1	1	1.39	1100	1248	811	1097	645	563	2962	454	1023	2637
TCGA-BR-4279	1	0.8	1618	1068	626	1842	1111	566	5965	143	603	4780
TCGA-BR-8297	0	0.62	4136	1821	1438	1774	1618	568	4292	495	880	6504
TCGA-CD-8529	0	1.02	4222	2002	1328	3116	1660	573	3535	480	1330	13392
TCGA-IN-A6RS	0	1.05	4170	2405	1371	2169	1926	573	6183	717	1878	63695
TCGA-RD-A8N1	0	9.64	2667	1152	583	1293	1924	574	2948	182	710	6042
TCGA-HU-8244	0	2.03	3171	1386	1215	2242	1417	581	5284	585	1039	8346
TCGA-HU-8604	0	1.9	2330	2517	1259	2209	1876	581	9255	378	1929	11831
TCGA-BR-8485	0	0.77	4140	1674	1897	2534	2614	581	3594	935	1560	12270
TCGA-D7-6524	0	1.49	3122	2233	1060	1827	1625	582	4406	498	731	5426
TCGA-B7-A5TJ	0	0.92	2627	1215	1874	1802	2236	584	3337	527	2779	7154
TCGA-D7-6818	1	1.03	3249	3022	1096	3923	1528	597	6904	925	1628	17863
TCGA-BR-8683	1	0.82	6207	1159	1678	4888	4901	611	5314	596	1027	12855
TCGA-VQ-AA68	0	3.64	13956	3542	2706	7728	4156	611	11086	945	1560	27583
TCGA-BR-A4CS	1	0.12	5821	1756	1042	2176	1139	615	3647	529	670	12864
TCGA-D7-6525	1	1.11	7862	4337	2358	3620	1442	619	7666	376	835	9042
TCGA-BR-7901	1	0.29	4441	2328	1746	2328	1509	619	3569	697	1686	13464
TCGA-BR-8369	0	1.17	3536	1665	1693	2094	1415	624	3464	580	1598	11259
TCGA-F1-6875	1	6.02	8722	3332	3385	7214	3564	624	2866	968	1293	18004
TCGA-B7-5818	0	0.98	1636	3465	850	855	1597	643	6751	393	764	4889
TCGA-BR-8296	1	1.3	3155	1677	1134	2011	1463	644	2987	751	894	6127
TCGA-D7-A74A	0	1.66	5520	1671	1170	2164	1342	660	4593	295	1880	10477
TCGA-F1-6874	0	1.21	5855	2351	1171	3190	3559	663	8148	787	923	12735
TCGA-MX-A663	1	0.82	3151	1114	1870	2267	1832	664	3711	982	951	7064
TCGA-FP-8211	0	1.13	5392	2536	1254	5201	2601	669	6159	527	1833	8417
TCGA-BR-8080	1	0.8	3093	1644	652	2179	1760	674	4286	979	1154	11361
TCGA-VQ-A8E2	0	3.61	7908	7975	2793	4655	5366	674	11419	1114	2227	46104
TCGA-BR-6565	1	0.76	4545	2450	2282	3923	4004	683	5730	1317	1951	54008
TCGA-B7-A5TN	0	0.79	2570	1718	1141	1837	1431	686	2220	400	1207	5346
TCGA-SW-A7EA	0	1.59	5798	2134	1247	1985	1497	687	8797	731	1249	7996
TCGA-VQ-A8P3	0	3.1	6163	2557	1738	4887	1244	691	8140	864	1768	16185
TCGA-HU-A4HB	1	1.31	2484	1816	1851	2935	1900	695	6241	648	1110	10615
TCGA-BR-7957	1	0.76	3876	1572	1254	2131	1949	700	5306	461	991	12972
TCGA-VQ-A8PX	0	5.38	3236	1563	1676	3846	2151	702	5048	704	1085	8612
TCGA-BR-8588	0	1.07	2511	1210	976	1795	1327	709	3265	427	1560	6874
TCGA-FP-7735	1	0.29	3698	2046	1001	1961	1501	709	2529	519	1561	10712
TCGA-HU-A4G3	0	0.47	2929	1934	1033	1707	1522	711	5219	536	1065	6865
TCGA-BR-A4J5	0	2.36	2507	1335	1100	1710	1264	712	3701	447	1140	5073
TCGA-BR-8484	1	2.1	4008	1281	2124	3622	2830	712	3823	1078	1090	11648
TCGA-FP-A4BF	1	0.46	6465	1684	1665	2278	1745	721	3087	256	1693	10653
TCGA-BR-A44U	1	1.16	2703	639	1139	1396	1090	735	2639	269	1282	18429
TCGA-BR-8381	0	0.61	3668	1223	1079	2143	1830	745	3040	563	949	6346
TCGA-BR-6707	1	1.66	1661	2229	1095	1372	973	754	3827	491	886	5652
TCGA-RD-A8MW	1	3.16	2694	1873	1436	2166	1476	758	3450	569	1416	11433
TCGA-FP-A9TM	0	0.52	4072	1675	1439	4622	2513	758	8269	936	932	13851
TCGA-BR-8289	1	0.22	4603	4629	1436	3034	3238	758	4788	626	2795	30419
TCGA-FP-7916	1	1.17	3941	1698	1299	2695	2236	759	5033	534	571	8747
TCGA-HU-8249	0	2.41	4933	3484	1490	2331	2790	763	7134	459	4631	17656
TCGA-D7-5577	1	2.14	2951	2230	1197	1719	1205	773	6444	333	1435	5926
TCGA-D7-8576	1	0.58	5542	2823	1841	2713	3417	787	6045	671	2164	11694
TCGA-CG-5724	1	1	9376	5711	1040	2910	1555	790	6593	626	939	17006
TCGA-CG-4305	0	1.33	5763	1813	844	3264	1394	796	5796	488	1324	4543
TCGA-HU-A4G9	0	2.02	4346	2005	1658	2875	2470	812	7558	937	1234	8370
TCGA-CD-8534	0	1.01	3630	1130	1700	4942	904	817	2295	343	1314	6945
TCGA-HU-A4GJ	0	1.78	2047	1867	1644	3612	2564	817	8142	712	1000	11497
TCGA-CG-4460	1	1.83	5564	1646	2650	2341	4332	826	5682	662	1537	38305
TCGA-BR-4191	1	1.53	2332	2614	523	2662	2465	837	5563	689	844	7019
TCGA-FP-7829	0	1.63	3638	2652	1940	4599	2349	842	11351	353	2484	11909
TCGA-IN-7808	1	0.29	3426	811	580	2383	1787	844	2538	209	558	4703
TCGA-BR-8286	0	2.45	9489	3341	2829	3022	3805	847	7661	1194	3489	19446
TCGA-D7-6527	1	0.85	2499	3778	594	1535	2382	853	4829	661	1383	9079
TCGA-BR-7715	0	2.8	5069	4564	2075	3536	3474	854	4009	1000	1165	78152
TCGA-HU-A4GD	0	1.9	2817	1530	1045	2023	1552	867	2751	616	1117	10599
TCGA-D7-A6EY	1	0.95	3148	1896	1385	2697	2043	869	3943	615	1031	8269
TCGA-IN-AB1X	0	1.13	11003	1818	2141	5058	2948	872	6393	495	634	8968
TCGA-VQ-A94U	0	2.24	2823	1046	1745	3551	1270	879	2549	438	1280	5989
TCGA-CG-4475	0	1.92	7659	1918	1800	3823	273	882	7757	422	824	21217
TCGA-BR-6566	0	2.73	3821	3419	1317	1225	1522	885	13297	1003	1571	3603
TCGA-BR-8687	1	0.68	3328	2132	833	1950	2111	888	4707	601	1135	7543
TCGA-BR-8589	0	2.26	2576	1557	2132	2429	1887	888	6644	369	938	7702
TCGA-VQ-A91Z	0	4.63	7428	3799	1314	7177	4578	890	3305	711	3150	19206
TCGA-BR-6852	0	3.75	3917	2513	1275	2617	2134	894	6839	671	851	6489
TCGA-BR-6802	0	2.58	3048	2163	1132	2478	1864	897	7213	827	1019	5848
TCGA-RD-A7BT	1	0.72	5455	2838	3605	6177	2632	898	11840	958	4746	17887
TCGA-3M-AB46	0	4.84	4656	3311	1255	2400	3902	899	3890	840	1686	29394
TCGA-D7-8570	0	2.06	2015	1753	1408	2932	2817	901	7352	363	1269	7605
TCGA-BR-7196	0	1.82	3879	2549	1630	2725	3218	902	6033	407	899	7011
TCGA-HF-7134	0	4.35	7175	2940	1581	4050	4002	902	7609	659	1938	21301
TCGA-BR-7959	0	2.77	9237	1231	1992	5174	2662	903	4806	1214	966	31816
TCGA-VQ-AA6A	0	3.24	22641	1687	1634	5628	6227	912	7190	630	2301	15468
TCGA-HJ-7597	1	2.21	6059	2563	1676	2409	2440	913	5993	983	1105	11565
TCGA-BR-8058	0	3.1	4160	1732	1007	3127	2045	914	6116	1211	1152	9208
TCGA-HU-A4H5	0	1.98	6085	4576	2230	5965	2914	915	8040	413	4101	28939
TCGA-BR-8487	0	0.09	4349	2146	1040	2027	1635	925	5070	469	846	8385
TCGA-HU-A4GX	0	1.69	4848	2322	2017	3273	3218	929	7375	646	1805	8022
TCGA-CG-4437	0	0.67	4191	3267	812	2811	876	931	6856	486	987	4874
TCGA-CG-5718	1	3	2399	3435	1120	1749	2022	933	4873	685	1000	8558
TCGA-VQ-A91V	0	3.55	8404	2566	1566	4312	3814	961	2623	428	1646	11265
TCGA-CG-4466	0	1.58	9257	2056	2695	4591	4710	962	9614	901	1661	20820
TCGA-VQ-A91K	0	5.1	5937	3127	1851	4310	2463	965	13992	485	1549	15447
TCGA-F1-A448	0	1.77	2809	2408	1218	2138	2456	966	6994	1310	1102	7375
TCGA-HU-A4H6	0	1.76	4572	2752	1178	2641	1496	966	5897	651	1783	13807
TCGA-CD-A48C	1	0.97	10098	2837	3151	2233	1815	977	7913	920	1971	17622
TCGA-B7-A5TK	0	0.79	4741	1251	1895	2386	1748	984	5484	367	1030	7960
TCGA-CD-A4MG	1	0.55	3821	2430	2211	3819	2597	989	7870	744	2613	7901
TCGA-BR-4201	1	2.58	6547	1703	2096	3031	2379	991	8281	805	1398	9454
TCGA-HU-8608	0	1.76	4932	3278	2433	5588	3565	996	14016	775	1433	14406
TCGA-IN-A6RI	0	1.53	6438	6827	2878	4084	2437	996	8984	1282	3356	18093
TCGA-BR-6458	1	1.61	4592	2424	1868	6382	2351	1002	4748	636	1523	11117
TCGA-D7-6815	0	1.33	5288	2124	1179	4034	2359	1003	7845	419	1338	94890
TCGA-KB-A6F7	0	5.3	5261	3147	2084	4774	2496	1008	7649	438	1441	11725
TCGA-MX-A666	0	1.17	7351	4749	1961	5444	3542	1021	12030	1697	3117	39115
TCGA-D7-8572	0	1.4	4240	2276	2386	4018	2270	1035	6414	2283	1889	13445
TCGA-BR-8060	1	0.95	5030	4745	1377	4084	5436	1045	5492	1480	2946	27050
TCGA-CG-4436	0	0.67	11236	2977	3575	4473	6466	1049	10305	954	5501	19349
TCGA-BR-8284	1	0.67	6880	2945	2140	3838	4062	1054	12466	1932	1941	11960
TCGA-F1-A72C	0	0.95	3354	1255	1420	3146	1582	1057	8550	498	1159	5482
TCGA-CG-4477	0	2.58	5395	991	2822	5119	3984	1058	7547	592	2252	13208
TCGA-CG-4444	0	3.92	3099	1806	2015	11400	2241	1068	7175	739	1073	31256
TCGA-HU-A4GU	0	0.55	8728	5361	2376	7040	3316	1072	19474	1559	3293	26930
TCGA-BR-4280	1	0.55	4201	2937	2150	4000	2981	1075	12842	791	2556	12803
TCGA-MX-A5UJ	0	1.64	3307	2482	1884	2551	1732	1087	5074	770	1378	9922
TCGA-CD-5799	0	1.08	3923	4245	922	2418	1944	1090	12779	667	1461	5114
TCGA-BR-8591	0	2.35	7785	3855	2481	4812	3560	1097	9240	1228	1757	18027
TCGA-CD-8535	0	1.07	19917	3517	2924	4685	4468	1097	5946	2640	5569	36494
TCGA-VQ-A8DT	0	4.07	6774	3289	1754	2942	2685	1102	8073	643	2102	14318
TCGA-HU-A4G8	0	1.89	6204	2693	2239	6144	3635	1104	11033	1168	2031	13764
TCGA-HU-A4GC	0	0.27	5909	2507	1660	2198	1643	1114	4058	934	1466	8277
TCGA-CD-8526	0	1.04	5406	4740	2841	4082	2778	1125	8027	812	2493	17677
TCGA-D7-8573	0	1.62	8197	3279	2630	1666	4626	1130	9164	875	2029	93324
TCGA-CD-8528	0	1.03	9146	2021	3825	5091	1608	1131	9366	919	2748	10357
TCGA-KB-A93H	0	3.14	4406	2445	2225	3766	1631	1135	6396	633	2597	12149
TCGA-CG-5725	1	1.25	2112	5073	901	5325	4707	1141	4706	1096	1606	9277
TCGA-CD-8531	0	1.05	1923	3292	5101	4283	3083	1146	12072	1687	1020	14313
TCGA-HU-A4H3	0	2.42	15160	3788	2194	3825	4451	1150	8580	1684	2116	17669
TCGA-HF-7132	0	6.44	3965	4237	2123	3859	3021	1155	4558	1362	1374	16722
TCGA-BR-7197	0	0.77	7820	1624	1710	4454	3456	1158	2934	1002	1834	10628
TCGA-HU-A4GP	0	0.75	5688	3452	1923	3350	3267	1188	15301	606	1448	10645
TCGA-HU-A4GF	0	2.15	10456	3347	2031	5389	5143	1201	9799	1131	2488	103244
TCGA-IP-7968	0	0.21	6643	2055	1779	4204	5931	1204	9218	512	2058	112551
TCGA-VQ-A91E	0	1.82	8697	3808	3746	4733	5178	1214	10952	1409	1421	17948
TCGA-D7-6526	0	1.43	6668	2207	2007	3603	2113	1228	4917	705	2568	41299
TCGA-B7-A5TI	0	1.63	5861	3229	1444	4335	2770	1243	8180	555	899	11562
TCGA-VQ-A8P2	0	3.18	7152	5050	2492	3355	3505	1244	10374	1267	2158	23431
TCGA-BR-7723	1	2.39	4904	6045	3798	5389	2784	1255	6786	953	2980	32058
TCGA-BR-7707	0	2.99	7333	5456	1636	2860	2067	1256	9351	858	1566	11742
TCGA-EQ-8122	1	0.67	6009	2238	2765	3073	3392	1257	6264	836	2800	20809
TCGA-CD-A486	1	0.53	8215	3870	1816	4923	1807	1268	6485	710	1310	16729
TCGA-CG-5721	0	0.5	3252	3275	1077	2501	2123	1275	4779	1139	1385	5671
TCGA-VQ-AA6D	0	1.43	9139	5987	943	6322	3242	1276	8880	722	2363	32765
TCGA-CD-A4MH	0	1.02	8372	2632	3797	3312	4538	1292	8303	1414	3674	18343
TCGA-HU-A4H2	0	1.08	7086	4962	2528	5419	2916	1300	7739	647	2185	37504
TCGA-BR-8678	0	2.07	9100	4970	5057	7770	5906	1326	9576	1967	2488	40396
TCGA-BR-6456	1	1.44	9576	3808	3938	4438	1792	1327	9955	895	835	9090
TCGA-BR-7716	0	3.32	4055	3939	1454	2873	4498	1338	5731	702	1611	12436
TCGA-CD-5800	0	1.1	3448	10417	1285	5447	2316	1348	8333	1231	1969	46319
TCGA-BR-4253	1	0.34	7953	2019	3146	6466	3564	1358	12971	1102	1832	20288
TCGA-BR-6455	1	1.16	3950	5842	3876	4385	3708	1360	18230	1923	2193	16497
TCGA-BR-4257	1	0.81	6702	2563	2803	3130	3368	1369	8989	937	2818	11724
TCGA-BR-8295	1	0.18	7042	7521	3179	3667	3290	1383	11847	4740	2998	21619
TCGA-FP-8099	0	1.42	6234	1498	1893	4871	2554	1397	6727	1225	1934	10186
TCGA-HU-A4GT	0	0.54	4159	4011	2678	3395	2310	1400	13566	1215	3316	12513
TCGA-HU-A4H4	0	1.99	12927	6534	3346	4256	3836	1415	17605	1667	3336	18231
TCGA-BR-7851	1	1.57	9317	3460	2448	5275	3417	1435	18022	1576	2093	21474
TCGA-BR-8680	0	2.66	4415	3811	2711	4396	4245	1462	13431	685	2863	15229
TCGA-HU-A4G2	0	2.02	4766	3270	4400	3623	3223	1474	15898	442	2091	12080
TCGA-VQ-A91A	0	3.29	7832	3025	1741	5646	4266	1488	7674	1070	1953	19963
TCGA-VQ-A91S	0	2.74	5268	2383	1475	5623	5888	1497	4682	989	2879	17088
TCGA-BR-8361	0	2.59	4078	2071	1938	5512	2430	1520	5370	1033	1916	6776
TCGA-HU-A4GH	0	0.98	9204	3973	1536	6036	3216	1535	4600	1743	2045	67807
TCGA-HU-A4HD	0	2.78	9938	5100	3687	7460	3551	1539	6302	1714	2761	29835
TCGA-BR-8081	0	2.69	3017	2522	2831	3753	2418	1548	13522	1247	3248	9908
TCGA-VQ-AA69	0	2.37	12527	7624	6387	13800	8161	1550	21187	2191	2506	53450
TCGA-BR-A4QL	1	1.35	3725	3314	2578	3459	2522	1566	11295	1546	2595	13176
TCGA-D7-A4YU	0	1.37	11567	2062	3007	6945	6111	1573	9095	1353	2120	25562
TCGA-D7-A4YX	0	3.04	10821	3280	3269	4240	3377	1584	13118	814	1921	14446
TCGA-BR-6452	0	2.89	7546	4820	1828	4847	3715	1598	12365	1411	1656	16314
TCGA-HF-A5NB	0	2.54	5953	4307	1378	3846	4543	1632	11225	1731	1613	24344
TCGA-HU-A4H0	0	0.18	10667	6005	4502	7288	8940	1658	27520	1490	2414	46485
TCGA-VQ-AA6J	0	2.3	12466	6064	2568	6568	5442	1715	10941	1717	4733	33074
TCGA-VQ-A8PE	1	1.85	8321	5870	4748	8031	4182	1722	12267	989	2829	20916
TCGA-CD-8533	0	1.28	8552	2650	4830	8257	3337	1765	9652	1104	2346	20239
TCGA-BR-4256	1	0.78	8031	4130	1861	4502	4006	1773	11790	1192	1731	9039
TCGA-HU-8602	0	1.86	12380	6466	2319	8493	6544	1817	11479	2297	2108	38663
TCGA-D7-6528	0	1.27	7070	4517	3307	8686	6176	1851	12517	4729	2968	19206
TCGA-D7-A6EZ	1	1.69	6618	8340	1951	2775	3953	1880	17761	1508	2758	18731
TCGA-BR-8372	0	2.61	5353	6916	3325	5776	3047	2044	15848	1955	3154	15926
TCGA-BR-8368	0	0.36	8575	5045	3459	4950	5079	2254	16714	2179	2801	20546
TCGA-D7-A6F0	0	1.86	11857	15423	5593	5145	5120	2255	11137	3970	4661	67977
TCGA-BR-A4PF	0	0.1	9368	2948	2946	10113	3234	2327	12156	2744	3918	18606
TCGA-VQ-A8PB	1	2.86	35843	7096	4123	9445	9591	2372	23099	2306	2707	32877
			1311138	688410	444412	874544	646110	221119	1715803	207411	401912	4093597
			4767.774545	2503.309091	1616.043636	3180.16	2349.490909	804.0690909	6239.283636	754.2218182	1461.498182	14885.80727
